# Supplementary material for: Hydraena Kugelann, 1794 (Coleoptera, Hydraenidae) from the Seychelles, Indian Ocean, with description of a new species
Source: Zookeys. 2016 Oct 11;(623):75–88. doi: 10.3897/zookeys.623.10052 (PMC5096397; doi:10.3897/zookeys.623.10052)
Supplement: XML Treatment for Hydraena (Hydraenopsis) mahensis [file zookeys.623.10052-treatment1.xml]

<!DOCTYPE tp:taxon-treatment
  PUBLIC "-//TaxonX//DTD Taxonomic Treatment Publishing DTD v0 20100105//EN" "tax-treatment-NSO.dtd">
<tp:taxon-treatment xmlns:tp="http://www.plazi.org/taxpub"><tp:treatment-meta><kwd-group><label>Taxon classification</label><kwd><named-content content-type="kingdom">Animalia</named-content></kwd><kwd><named-content content-type="order">Coleoptera</named-content></kwd><kwd><named-content content-type="family">Hydraenidae</named-content></kwd></kwd-group><mixed-citation publication-type="journal"><person-group><name><surname>Jäch</surname><given-names>Manfred A.</given-names></name><name><surname>Delgado</surname><given-names>Juan A.</given-names></name></person-group><article-title><italic><tp:taxon-name><tp:taxon-name-part taxon-name-part-type="genus">Hydraena</tp:taxon-name-part></tp:taxon-name></italic> Kugelann, 1794 (<tp:taxon-name><tp:taxon-name-part taxon-name-part-type="order">Coleoptera</tp:taxon-name-part></tp:taxon-name>, <tp:taxon-name><tp:taxon-name-part taxon-name-part-type="family">Hydraenidae</tp:taxon-name-part></tp:taxon-name>) from the Seychelles, Indian Ocean, with description of a new species</article-title><source>Zookeys</source><day>11</day><month>10</month><year>2016</year><volume>2016</volume><issue>623</issue><fpage>75</fpage><lpage>88</lpage><pub-id pub-id-type="doi">10.3897/zookeys.623.10052</pub-id></mixed-citation></tp:treatment-meta><tp:nomenclature><tp:taxon-name>
            <tp:taxon-name-part taxon-name-part-type="genus">Hydraena</tp:taxon-name-part> (<tp:taxon-name-part taxon-name-part-type="subgenus">Hydraenopsis</tp:taxon-name-part>) <tp:taxon-name-part taxon-name-part-type="species">mahensis</tp:taxon-name-part>
          </tp:taxon-name><tp:taxon-authority>Scott, 1913</tp:taxon-authority><xref ref-type="fig" rid="F1">Figs 1</xref><xref ref-type="fig" rid="F3">, 3–6</xref><xref ref-type="fig" rid="F4">, 7–11</xref><tp:nomenclature-citation-list><tp:nomenclature-citation><tp:taxon-name>
                <tp:taxon-name-part taxon-name-part-type="genus">Hydraena</tp:taxon-name-part> <tp:taxon-name-part taxon-name-part-type="sensu">(s.str.)</tp:taxon-name-part> <tp:taxon-name-part taxon-name-part-type="species">mahensis</tp:taxon-name-part></tp:taxon-name><comment>: <xref ref-type="bibr" rid="B14">Scott 1913</xref>: 196; <xref ref-type="bibr" rid="B10">Knisch 1924</xref>: 39; <xref ref-type="bibr" rid="B6">Hansen 1998</xref>: 49.</comment></tp:nomenclature-citation><tp:nomenclature-citation><tp:taxon-name>
                <tp:taxon-name-part taxon-name-part-type="genus">Hydraena</tp:taxon-name-part> <tp:taxon-name-part taxon-name-part-type="species">mahensis</tp:taxon-name-part></tp:taxon-name><comment>: <xref ref-type="bibr" rid="B12">Marlier 1979</xref>: 53.</comment></tp:nomenclature-citation><tp:nomenclature-citation><tp:taxon-name>
                <tp:taxon-name-part taxon-name-part-type="genus">Hydraena</tp:taxon-name-part> (<tp:taxon-name-part taxon-name-part-type="subgenus">Hydraenopsis</tp:taxon-name-part>) <tp:taxon-name-part taxon-name-part-type="species">mahensis</tp:taxon-name-part></tp:taxon-name><comment>: <xref ref-type="bibr" rid="B7">Jäch et al. 2000</xref>: 80; <xref ref-type="bibr" rid="B9">Jäch and Madl 2009</xref>: 19 (<italic>partim</italic>).</comment></tp:nomenclature-citation></tp:nomenclature-citation-list></tp:nomenclature><tp:treatment-sec sec-type="Type localities" id="SECID0EXGAC"><title>Type localities.</title><p>Marshes of coastal plain at Anse aux Pins and Anse Royale, Mahé, Seychelles.</p></tp:treatment-sec><tp:treatment-sec sec-type="type material" id="SECID0E3GAC"><title>Type material.</title><p>Two syntypes. One of these syntypes is deposited in the <abbrev xmlns:xlink="http://www.w3.org/1999/xlink" content-type="institution" xlink:title="The Natural History Museum, London, UK" id="ABBRID0ECHAC" xlink:type="simple">BMNH</abbrev> (M. Barclay, email, 22.VII.2016). It is labelled as “Holotype” (red edged disc) and as ‘Type’ (blue rectangle). The second syntype (“Mahe 146” [handwritten on the rear edge of the card carrying the beetle], “Mahe 1908-09 Seychelles Exp.” [printed], “<tp:taxon-name><tp:taxon-name-part taxon-name-part-type="genus">Hydraena</tp:taxon-name-part> <tp:taxon-name-part taxon-name-part-type="species">mahensis</tp:taxon-name-part></tp:taxon-name> H. Scott Paratype.” [handwritten]) is deposited in the Cambridge University Museum (W. Foster, email, 7.IX.2016).</p></tp:treatment-sec><tp:treatment-sec sec-type="material" id="SECID0EQHAC"><title>Material examined.</title><p>Mahé: 26 exs. (<abbrev xmlns:xlink="http://www.w3.org/1999/xlink" content-type="institution" xlink:title="Coll. J.A. Delgado, University of Murcia, Spain" id="ABBRID0EWHAC" xlink:type="simple">CDUM</abbrev>, <abbrev xmlns:xlink="http://www.w3.org/1999/xlink" content-type="institution" xlink:title="Naturhistorisches Museum Wien, Austria" id="ABBRID0E2HAC" xlink:type="simple">NMW</abbrev>): Mahé (south), Petite Police Bay, swamp, <named-content xmlns:xlink="http://www.w3.org/1999/xlink" content-type="dwc:verbatimCoordinates" xlink:type="simple"><named-content content-type="geo-json" specific-use="{&#34;type&#34;:&#34;Point&#34;,&#34;coordinates&#34;:[55.517167,-4.801667]}" id="NCID0EDIAC" xlink:type="simple">4°48.10'S 55°31.03'E</named-content></named-content>, IX.2014, leg. M. Madl. La Digue: 1 ♂, 1 ♀ (<abbrev xmlns:xlink="http://www.w3.org/1999/xlink" content-type="institution" xlink:title="Naturhistorisches Museum Wien, Austria" id="ABBRID0EIIAC" xlink:type="simple">NMW</abbrev>): La Réunion, ca. 5 m a.s.l., 7.IV.2007, leg. G. Wewalka (7).</p><p>The DNA of one female (voucher number <abbrev xmlns:xlink="http://www.w3.org/1999/xlink" content-type="institution" xlink:title="Institute of Evolutionary Biology (Institut de Biologia Evolutiva), Barcelona, Spain" id="ABBRID0EPIAC" xlink:type="simple">IBE</abbrev>-AN186) was non-destructively extracted using the DNeasy Tissue Kit (Qiagen GmbH, Hilden, Germany) in the <abbrev xmlns:xlink="http://www.w3.org/1999/xlink" content-type="institution" xlink:title="Institute of Evolutionary Biology (Institut de Biologia Evolutiva), Barcelona, Spain" id="ABBRID0EUIAC" xlink:type="simple">IBE</abbrev>. Two fragments of the <abbrev xmlns:xlink="http://www.w3.org/1999/xlink" id="ABBRID0EZIAC" xlink:type="simple"><def><p>cytochrome C oxydase subunit </p></def>(COI)</abbrev> were sequenced, the 5’ end (the barcode fragment, primers LCO1490 and HCO2198, <xref ref-type="bibr" rid="B5">Folmer et al. 1994</xref>) and the 3’ end (primers Jerry-M202 and Pat-M70, <xref ref-type="bibr" rid="B15">Simon et al. 1994</xref>), and submitted to GenBank with accession numbers LT593860 and LT593861 respectively. The extracted specimen and DNA are deposited in the <abbrev xmlns:xlink="http://www.w3.org/1999/xlink" content-type="institution" xlink:title="Institute of Evolutionary Biology (Institut de Biologia Evolutiva), Barcelona, Spain" id="ABBRID0EHJAC" xlink:type="simple">IBE</abbrev>.</p></tp:treatment-sec><tp:treatment-sec sec-type="redescription" id="SECID0EMJAC"><title>Redescription.</title><p>Habitus as in Fig. <xref ref-type="fig" rid="F1">1</xref>. Body length (without abdomen): 1.20–1.40 mm. Dorsum brown, frons dark brown to black, posterior and lateral sides of pronotum paler yellowish brown; maxillary palpi and legs yellowish to yellowish brown.</p><p>Labrum deeply excised anteriorly; lobes rounded anteriorly. Middle of clypeus very sparsely punctate and glabrous, lateral parts densely micropunctate and mat. Fronto-clypeal suture more or less straight, slightly impressed. Frons moderately densely punctate laterally, sparsely punctate medially, interstices shining; interocular grooves obsolete. Eyes large, protruding, more than 30 facets visible in dorsal view.</p><p>Pronotum wider than long, widest near middle; anterior margin weakly concave; anterior angles rounded; lateral rim denticulate; surface moderately densely punctate, but disc sometimes more sparsely punctate; discal foveae more or less obsolete.</p><fig id="F1" position="float" orientation="portrait"><label>Figure 1.</label><caption><p>Habitus of <italic><tp:taxon-name><tp:taxon-name-part taxon-name-part-type="genus">Hydraena</tp:taxon-name-part> <tp:taxon-name-part taxon-name-part-type="species">mahensis</tp:taxon-name-part></tp:taxon-name></italic> Scott, 1913, male. Scale bar: 0.5 mm.</p></caption><graphic xmlns:xlink="http://www.w3.org/1999/xlink" xlink:href="zookeys-623-075-g001.jpg" position="float" orientation="portrait" xlink:type="simple" id="oo_106031.jpg"/></fig><!--PageBreak--><p>Elytra elongately oval; with about nine rows of punctures between suture and shoulder; punctures small, not deeply impressed, arranged in almost regular, usually not impressed lines; intervals and interstices flat and glabrous; explanate margin of elytra only moderately wide, not strongly serrate posteriorly. Elytral apices usually separately rounded.</p><p>Foretibia very slightly curved in both sexes.</p><p>Mesoventral process parallel-sided, apically truncate, width sexually dimorphic. Metaventrite moderately deeply impressed in the middle; metaventral plaques rather indistinct, sometimes obscured by dense punctures.</p><p>Male terminal sternite and spiculum (Fig. <xref ref-type="fig" rid="F4">7</xref>): Sternite firmly connected with spiculum, subrectangular, almost twice as long as wide, almost symmetrical, with small subapical cavity; base with very small lateral projections.</p><p>Aedeagus (Figs <xref ref-type="fig" rid="F3">3–6</xref>): Total length: 190 µm. Main piece short, almost straight, with two moderately long setae, and a few very short ones on left side near base of distal lobe; phallobase slightly asymmetrical, closed proximally. Distal lobe quite large, about as long as main piece, forming a distinct angle with main piece (in lateral view), apically furcate. Right paramere wide, elongate, about half as long as main piece, articulately connected with main piece, inserted near apex of main piece; with four long apical setae and four moderately long setae on ventral face along right margin. Left paramere similar to right one, but slightly shorter, firmly connected with main piece, inserted on left side of apex.</p><p>Gonocoxite (Fig. <xref ref-type="fig" rid="F4">8</xref>): Subpentagonal, transverse; lateral margins curved; basal apophyses short; inner plate not projecting.</p><p>Female tergite X (Fig. <xref ref-type="fig" rid="F4">9</xref>): Subtrapezoidal, transverse; disc sparsely covered with trichoid setae; subapical setae vermiform; apical margin excised medially.</p><p>Spermatheca (Figs <xref ref-type="fig" rid="F4">10–11</xref>): Proximal portion crescentic; distal portion cup-shaped; ductus apically wrinkled.</p><p>Secondary sexual characters: Male mesoventral process more slender; in male more or less as wide as mesotibia, in female slightly wider than mesotibia.</p></tp:treatment-sec><tp:treatment-sec sec-type="habitat" id="SECID0ESLAC"><title>Habitat.</title><p>Swamps and ditches in coastal plain. The swamp at Petite Police Bay (Fig. <xref ref-type="fig" rid="F7">20</xref>) dries out periodically.</p></tp:treatment-sec><tp:treatment-sec sec-type="distribution" id="SECID0E3LAC"><title>Distribution.</title><p>This species is so far known only from Mahé (Anse aux Pins, Anse Royale, Petite Police Bay) and La Digue (La Réunion). It is here recorded from La Digue for the first time.</p></tp:treatment-sec><tp:treatment-sec><!--Section generated to contain objects referenced in tp:taxon-treatment.--><fig id="F3" position="float" orientation="portrait"><label>Figures 3–6.</label><caption><p>
          <italic><tp:taxon-name><tp:taxon-name-part taxon-name-part-type="genus">Hydraena</tp:taxon-name-part> <tp:taxon-name-part taxon-name-part-type="species">mahensis</tp:taxon-name-part></tp:taxon-name></italic> Scott, 1913, aedeagus: <bold>3</bold> strictly lateral view <bold>4</bold> dorsal view <bold>5</bold> strictly ventral view <bold>6</bold> ventral view, slightly rotated to left side. Scale bar: 0.1 mm.</p></caption><graphic xmlns:xlink="http://www.w3.org/1999/xlink" xlink:href="zookeys-623-075-g003.jpg" position="float" orientation="portrait" xlink:type="simple" id="oo_106033.jpg"/></fig><fig id="F4" position="float" orientation="portrait"><label>Figures 7–11.</label><caption><p>
          <italic><tp:taxon-name><tp:taxon-name-part taxon-name-part-type="genus">Hydraena</tp:taxon-name-part> <tp:taxon-name-part taxon-name-part-type="species">mahensis</tp:taxon-name-part></tp:taxon-name></italic> Scott, 1913: <bold>7</bold> male terminal sternite and spiculum <bold>8</bold> gonocoxite <bold>9</bold> female tergite X <bold>10–11</bold> spermatheca, in different views. Scale bar: 0.1 mm.</p></caption><graphic xmlns:xlink="http://www.w3.org/1999/xlink" xlink:href="zookeys-623-075-g004.jpg" position="float" orientation="portrait" xlink:type="simple" id="oo_106034.jpg"/></fig><fig id="F7" position="float" orientation="portrait"><label>Figure 20.</label><caption><p>Habitat of <italic><tp:taxon-name><tp:taxon-name-part taxon-name-part-type="genus">Hydraena</tp:taxon-name-part> <tp:taxon-name-part taxon-name-part-type="species">mahensis</tp:taxon-name-part></tp:taxon-name></italic> Scott, 1913. Swamp at Petite Police Bay, Mahé.</p></caption><graphic xmlns:xlink="http://www.w3.org/1999/xlink" xlink:href="zookeys-623-075-g007.jpg" position="float" orientation="portrait" xlink:type="simple" id="oo_106037.jpg"/></fig></tp:treatment-sec><ref-list><ref id="B14"><mixed-citation xmlns:xlink="http://www.w3.org/1999/xlink" xlink:type="simple">
          <person-group><name name-style="western"><surname>Scott</surname><given-names>H</given-names></name></person-group> (<year>1913</year>) <article-title>No. X – <tp:taxon-name><tp:taxon-name-part taxon-name-part-type="order">Coleoptera</tp:taxon-name-part></tp:taxon-name>; Hydrophilidæ, Histeridæ – Reports of the Percy Sladen Trust Expedition to the Indian Ocean in 1905, under the leadership of Mr. J. Stanley Gardiner, M.A., Vol. V, Part II.</article-title> <source>Transactions of the Linnean Society of London</source> (<series>2nd series, Zoology</series>) <volume>16</volume>: <fpage>193</fpage>–<lpage>235</lpage>.</mixed-citation></ref><ref id="B10"><mixed-citation xmlns:xlink="http://www.w3.org/1999/xlink" xlink:type="simple">
          <person-group><name name-style="western"><surname>Knisch</surname><given-names>A</given-names></name></person-group> (<year>1924</year>) <source><tp:taxon-name><tp:taxon-name-part taxon-name-part-type="family">Hydrophilidae</tp:taxon-name-part></tp:taxon-name>. In: Schenkling S (Ed.) Coleopterorum Catalogus. W.</source> <publisher-name>Junk</publisher-name>, <publisher-loc>Berlin</publisher-loc>, <size units="page">306 pp</size>.</mixed-citation></ref><ref id="B6"><mixed-citation xmlns:xlink="http://www.w3.org/1999/xlink" xlink:type="simple">
          <person-group><name name-style="western"><surname>Hansen</surname><given-names>M</given-names></name></person-group> (<year>1998</year>) <chapter-title><tp:taxon-name><tp:taxon-name-part taxon-name-part-type="family">Hydraenidae</tp:taxon-name-part></tp:taxon-name>.</chapter-title> In: <person-group><name name-style="western"><surname>Hansen</surname><given-names>M</given-names></name></person-group> (<role>Ed.</role>) <source>World Catalogue of Insects 1.</source> <publisher-name>Apollo Books</publisher-name>, <publisher-loc>Stenstrup</publisher-loc>, <size units="page">168 pp</size>.</mixed-citation></ref><ref id="B12"><mixed-citation xmlns:xlink="http://www.w3.org/1999/xlink" xlink:type="simple">
          <person-group><name name-style="western"><surname>Marlier</surname><given-names>G</given-names></name></person-group> (<year>1979</year>) <article-title>Une mission hydrobiologique aux Seychelles.</article-title> <source>Les Naturalistes Belges</source> <volume>60</volume>(<issue>1</issue>): <fpage>44</fpage>–<lpage>58</lpage>.</mixed-citation></ref><ref id="B7"><mixed-citation xmlns:xlink="http://www.w3.org/1999/xlink" xlink:type="simple">
          <person-group><name name-style="western"><surname>Jäch</surname><given-names>MA</given-names></name><name name-style="western"><surname>Beutel</surname><given-names>RG</given-names></name><name name-style="western"><surname>Díaz</surname><given-names>JA</given-names></name><name name-style="western"><surname>Kodada</surname><given-names>J</given-names></name></person-group> (<year>2000</year>) <article-title>Subgeneric classification, description of head structures, and world check list of <italic><tp:taxon-name><tp:taxon-name-part taxon-name-part-type="genus">Hydraena</tp:taxon-name-part></tp:taxon-name></italic> Kugelann (<tp:taxon-name><tp:taxon-name-part taxon-name-part-type="class">Insecta</tp:taxon-name-part></tp:taxon-name>: <tp:taxon-name><tp:taxon-name-part taxon-name-part-type="order">Coleoptera</tp:taxon-name-part></tp:taxon-name>: <tp:taxon-name><tp:taxon-name-part taxon-name-part-type="family">Hydraenidae</tp:taxon-name-part></tp:taxon-name>).</article-title> <source>Annalen des Naturhistorischen Museums in Wien</source> (<series>Ser. B</series>) <volume>102</volume>: <fpage>177</fpage>–<lpage>258</lpage>. <ext-link xlink:type="simple" ext-link-type="uri" xlink:href="http://www.zobodat.at/pdf/ANNA_102B_0177-0258.pdf">http://www.zobodat.at/pdf/ANNA_102B_0177-0258.pdf</ext-link></mixed-citation></ref><ref id="B9"><mixed-citation xmlns:xlink="http://www.w3.org/1999/xlink" xlink:type="simple">
          <person-group><name name-style="western"><surname>Jäch</surname><given-names>MA</given-names></name><name name-style="western"><surname>Madl</surname><given-names>M</given-names></name></person-group> (<year>2009</year>) <article-title>1. Water beetles of Seychelles (<tp:taxon-name><tp:taxon-name-part taxon-name-part-type="order">Coleoptera</tp:taxon-name-part></tp:taxon-name>).</article-title> In: <person-group><name name-style="western"><surname>Gerlach</surname><given-names>J</given-names></name></person-group> (<role>Ed.</role>) <source>The <tp:taxon-name><tp:taxon-name-part taxon-name-part-type="order">Coleoptera</tp:taxon-name-part></tp:taxon-name> of the Seychelles islands</source>. <publisher-name>Pensoft Publishers</publisher-name>, <publisher-loc>Sofia</publisher-loc>, <fpage>11</fpage>–<lpage>35</lpage>.</mixed-citation></ref><ref id="B5"><mixed-citation xmlns:xlink="http://www.w3.org/1999/xlink" xlink:type="simple">
          <person-group><name name-style="western"><surname>Folmer</surname><given-names>O</given-names></name><name name-style="western"><surname>Black</surname><given-names>M</given-names></name><name name-style="western"><surname>Hoeh</surname><given-names>W</given-names></name><name name-style="western"><surname>Lutz</surname><given-names>R</given-names></name><name name-style="western"><surname>Vrijenhoek</surname><given-names>R</given-names></name></person-group> (<year>1994</year>) <article-title>DNA primers for amplification of mitochondrial cytochrome oxidase subunit I from diverse metazoan invertebrates.</article-title> <source>Molecular Marine Biology and Biotechnology</source> <volume>3</volume>: <fpage>294</fpage>–<lpage>299</lpage>. <ext-link xlink:type="simple" ext-link-type="uri" xlink:href="http://www.mbari.org/wp-content/uploads/2016/01/Folmer_94MMBB.pdf">http://www.mbari.org/wp-content/uploads/2016/01/Folmer_94MMBB.pdf</ext-link></mixed-citation></ref><ref id="B15"><mixed-citation xmlns:xlink="http://www.w3.org/1999/xlink" xlink:type="simple">
          <person-group><name name-style="western"><surname>Simon</surname><given-names>C</given-names></name><name name-style="western"><surname>Frati</surname><given-names>F</given-names></name><name name-style="western"><surname>Beckenbach</surname><given-names>A</given-names></name><name name-style="western"><surname>Crespi</surname><given-names>B</given-names></name><name name-style="western"><surname>Liu</surname><given-names>H</given-names></name><name name-style="western"><surname>Flook</surname><given-names>P</given-names></name></person-group> (<year>1994</year>) <article-title>Evolution, weighting, and phylogenetic utility of mitochondrial gene sequences and a compilation of conserved polymerase chain reaction primers.</article-title> <source>Annals of the Entomological Society of America</source> <volume>87</volume>: <fpage>651</fpage>–<lpage>701</lpage>. doi: <ext-link xlink:type="simple" ext-link-type="doi" xlink:href="10.1093/aesa/87.6.651">10.1093/aesa/87.6.651</ext-link></mixed-citation></ref></ref-list></tp:taxon-treatment>
