# Supplementary material for: Hydraena Kugelann, 1794 (Coleoptera, Hydraenidae) from the Seychelles, Indian Ocean, with description of a new species
Source: Zookeys. 2016 Oct 11;(623):75–88. doi: 10.3897/zookeys.623.10052 (PMC5096397; doi:10.3897/zookeys.623.10052)
Supplement: XML Treatment for Hydraena (Hydraenopsis) matyoti [file zookeys.623.10052-treatment2.xml]

<!DOCTYPE tp:taxon-treatment
  PUBLIC "-//TaxonX//DTD Taxonomic Treatment Publishing DTD v0 20100105//EN" "tax-treatment-NSO.dtd">
<tp:taxon-treatment xmlns:tp="http://www.plazi.org/taxpub"><tp:treatment-meta><kwd-group><label>Taxon classification</label><kwd><named-content content-type="kingdom">Animalia</named-content></kwd><kwd><named-content content-type="order">Coleoptera</named-content></kwd><kwd><named-content content-type="family">Hydraenidae</named-content></kwd></kwd-group><mixed-citation publication-type="journal"><person-group><name><surname>Jäch</surname><given-names>Manfred A.</given-names></name><name><surname>Delgado</surname><given-names>Juan A.</given-names></name></person-group><article-title><italic><tp:taxon-name><tp:taxon-name-part taxon-name-part-type="genus">Hydraena</tp:taxon-name-part></tp:taxon-name></italic> Kugelann, 1794 (<tp:taxon-name><tp:taxon-name-part taxon-name-part-type="order">Coleoptera</tp:taxon-name-part></tp:taxon-name>, <tp:taxon-name><tp:taxon-name-part taxon-name-part-type="family">Hydraenidae</tp:taxon-name-part></tp:taxon-name>) from the Seychelles, Indian Ocean, with description of a new species</article-title><source>Zookeys</source><day>11</day><month>10</month><year>2016</year><volume>2016</volume><issue>623</issue><fpage>75</fpage><lpage>88</lpage><pub-id pub-id-type="doi">10.3897/zookeys.623.10052</pub-id></mixed-citation></tp:treatment-meta><tp:nomenclature><tp:taxon-name>
            <tp:taxon-name-part taxon-name-part-type="genus">Hydraena</tp:taxon-name-part> (<tp:taxon-name-part taxon-name-part-type="subgenus">Hydraenopsis</tp:taxon-name-part>) <tp:taxon-name-part taxon-name-part-type="species">matyoti</tp:taxon-name-part>
            <object-id xmlns:xlink="http://www.w3.org/1999/xlink" content-type="zoobank" xlink:type="simple">http://zoobank.org/510E6CEA-96B4-484F-939C-ED99D955C58E</object-id>
          </tp:taxon-name><tp:taxon-authority>Jäch &amp; Delgado</tp:taxon-authority><tp:taxon-status xmlns:xlink="http://www.w3.org/1999/xlink" xlink:type="simple">sp. n.</tp:taxon-status><xref ref-type="fig" rid="F2">Figs 2</xref><xref ref-type="fig" rid="F5">, 12–14</xref><xref ref-type="fig" rid="F6">, 15–19</xref><!--PageBreak--><tp:nomenclature-citation-list><tp:nomenclature-citation><tp:taxon-name>
                <tp:taxon-name-part taxon-name-part-type="genus">Hydraena</tp:taxon-name-part> (<tp:taxon-name-part taxon-name-part-type="subgenus">Hydraenopsis</tp:taxon-name-part>) <tp:taxon-name-part taxon-name-part-type="species">mahensis</tp:taxon-name-part></tp:taxon-name><comment>: Jäch &amp; Madl 2009: 19 (<italic>partim</italic>), 29.</comment></tp:nomenclature-citation></tp:nomenclature-citation-list></tp:nomenclature><tp:treatment-sec sec-type="type locality" id="SECID0ELOAC"><title>Type locality.</title><p>Small puddle on Sans Souci Hiking Trail, northern Mahé, Seychelles.</p><!--PageBreak--></tp:treatment-sec><tp:treatment-sec sec-type="type material" id="SECID0EROAC"><title>Type material.</title><p>
            <bold>Holotype</bold> ♂ (<abbrev xmlns:xlink="http://www.w3.org/1999/xlink" content-type="institution" xlink:title="Naturhistorisches Museum Wien, Austria" id="ABBRID0EZOAC" xlink:type="simple">NMW</abbrev>), glued on pinned card, genitalia extracted and glued on same card. Label data: “SEYCHELLES: Mahé Sans Souci, XI. 1994, leg.E.Heiss”. <bold>Paratypes</bold>: 1 ♀ (<abbrev xmlns:xlink="http://www.w3.org/1999/xlink" content-type="institution" xlink:title="Naturhistorisches Museum Wien, Austria" id="ABBRID0EAPAC" xlink:type="simple">NMW</abbrev>): same label data as holotype; 1 ♂ (<abbrev xmlns:xlink="http://www.w3.org/1999/xlink" content-type="institution" xlink:title="Naturhistorisches Museum Wien, Austria" id="ABBRID0EFPAC" xlink:type="simple">NMW</abbrev>): “SEYCHELLES: Mahé Morne Seychellois NP Casse Dent, trail 25.03.2011 leg. M.Madl”; 2 ♀♀ (<abbrev xmlns:xlink="http://www.w3.org/1999/xlink" content-type="institution" xlink:title="Naturhistorisches Museum Wien, Austria" id="ABBRID0EKPAC" xlink:type="simple">NMW</abbrev>): “SEYCHELLEN, Mahé 1996 Morne Seychellois NP Congo Rouge 600-800m 25. V. leg. Schödl (12c)”; 1 ♀ (<abbrev xmlns:xlink="http://www.w3.org/1999/xlink" content-type="institution" xlink:title="Naturhistorisches Museum Wien, Austria" id="ABBRID0EPPAC" xlink:type="simple">NMW</abbrev>): “Seychelles, Silhouette, Jardin Marron [field name], 400m, 12. 4. 2007, leg. Wewalka (12)”.</p></tp:treatment-sec><tp:treatment-sec sec-type="description" id="SECID0EUPAC"><title>Description.</title><p>Habitus as in Fig. <xref ref-type="fig" rid="F2">2</xref>. Body length (without abdomen): 1.56–1.70 mm. Dorsum reddish brown, lateral parts of frons (near eyes) more or less black; maxillary palpi yellowish, apical tip paled.</p><fig id="F2" position="float" orientation="portrait"><label>Figure 2.</label><caption><p>Habitus of <italic><tp:taxon-name><tp:taxon-name-part taxon-name-part-type="genus">Hydraena</tp:taxon-name-part> <tp:taxon-name-part taxon-name-part-type="species">matyoti</tp:taxon-name-part></tp:taxon-name></italic> Jäch &amp; Delgado, sp. n., holotype, male. Scale bar: 0.5 mm.</p></caption><graphic xmlns:xlink="http://www.w3.org/1999/xlink" xlink:href="zookeys-623-075-g002.jpg" position="float" orientation="portrait" xlink:type="simple" id="oo_106032.jpg"/></fig><p>Labrum deeply excised anteriorly; anterior angles rounded. Middle of clypeus sparsely punctate, usually glabrous, lateral parts usually micropunctate and mat. Fronto-clypeal suture straight or feebly arcuate, slightly impressed. Frons moderately <!--PageBreak--><!--PageBreak-->densely (middle) or more densely and sometimes even rugosely (laterally) punctate, interstices shining; interocular grooves shallow. Eyes large, protruding, more than 30 facets visible in dorsal view.</p><p>Pronotum distinctly wider than long, widest near middle; anterior margin concave; anterior angles rounded; lateral margin very slightly concave in anterior and posterior half; lateral rim denticulate; surface moderately densely to densely punctate, but disc sometimes only sparsely punctate; anterior discal foveae obsolete, posterior discal foveae hardly noticeable.</p><p>Elytra elongately oval; with about nine rows of punctures between suture and shoulder; punctures small, but rather deeply impressed, usually arranged in regular, <!--PageBreak--><!--PageBreak--><!--PageBreak-->usually not impressed lines; intervals sometimes convex, glabrous; explanate margin of elytra comparably wide, abruptly attenuate subapically, slightly to distinctly serrate posteriorly. Elytral apices usually separately rounded.</p><p>Foretibia and metatibia sexually dimorphic.</p><p>Mesoventral process parallel-sided, apically truncate, width sexually dimorphic. Metaventrite moderately deeply impressed between glabrous metaventral plaques, the latter reduced to very thin glabrous elevated short, widely separated streaks.</p><p>Male terminal sternite and spiculum (Fig. <xref ref-type="fig" rid="F6">15</xref>): Sternite not firmly connected with spiculum, subtrapezoidal, approximately as wide as long, slightly asymmetrical; base with very small lateral projections.</p><p>Aedeagus (Figs <xref ref-type="fig" rid="F5">12–14</xref>): Total length: 400 µm. Main piece elongate, in apical half divided into a ventral and a dorsal branch, ventral branch with characteristic claw-like apex; single dorsal seta inserted on dorsal branch near base of distal lobe; phallobase strongly asymmetrical, closed proximally. Distal lobe inserted on dorsal branch of main piece; moderately large, amorphic, partly distinctly hyaline. Right paramere long and slender, with rows of subapical setae; articulately connected with main piece. Left paramere absent.The aedeagus can be distinguished from the aedeagi of <italic><tp:taxon-name><tp:taxon-name-part taxon-name-part-type="genus">Hydraena</tp:taxon-name-part> <tp:taxon-name-part taxon-name-part-type="species">borbonica</tp:taxon-name-part></tp:taxon-name></italic> Fairmaire, 1898 (from La Réunion) and <italic><tp:taxon-name><tp:taxon-name-part taxon-name-part-type="genus">Hydraena</tp:taxon-name-part> <tp:taxon-name-part taxon-name-part-type="species">ofella</tp:taxon-name-part></tp:taxon-name></italic> Balfour-Browne, 1958 (from the Comoros) by the wider and less regular shape of the ventral branch of the main piece.</p><!--PageBreak--><p>Gonocoxite (Fig. <xref ref-type="fig" rid="F6">16</xref>): Subtrapezoidal, strongly transverse; basal part without setae, distal part strongly setose; basal apophyses small; inner plate slightly projecting.</p><p>Female tergite X (Fig. <xref ref-type="fig" rid="F6">17</xref>): Subsemicircular, transverse; disc sparsely covered with trichoid setae; subapical setae vermiform; apical margin without excision.</p><!--PageBreak--><p>Spermatheca (Figs <xref ref-type="fig" rid="F6">18–19</xref>): Proximal portion crescentic; distal portion elongately cup-shaped.</p><p>Secondary sexual characters: Foretibia and metatibia slightly curved in male. Male mesoventral process more slender; in male more or less as wide as mesotibia, in female slightly wider than mesotibia.</p><fig id="F3" position="float" orientation="portrait"><label>Figures 3–6.</label><caption><p>
          <italic><tp:taxon-name><tp:taxon-name-part taxon-name-part-type="genus">Hydraena</tp:taxon-name-part> <tp:taxon-name-part taxon-name-part-type="species">mahensis</tp:taxon-name-part></tp:taxon-name></italic> Scott, 1913, aedeagus: <bold>3</bold> strictly lateral view <bold>4</bold> dorsal view <bold>5</bold> strictly ventral view <bold>6</bold> ventral view, slightly rotated to left side. Scale bar: 0.1 mm.</p></caption><graphic xmlns:xlink="http://www.w3.org/1999/xlink" xlink:href="zookeys-623-075-g003.jpg" position="float" orientation="portrait" xlink:type="simple" id="oo_106033.jpg"/></fig><fig id="F4" position="float" orientation="portrait"><label>Figures 7–11.</label><caption><p>
          <italic><tp:taxon-name><tp:taxon-name-part taxon-name-part-type="genus">Hydraena</tp:taxon-name-part> <tp:taxon-name-part taxon-name-part-type="species">mahensis</tp:taxon-name-part></tp:taxon-name></italic> Scott, 1913: <bold>7</bold> male terminal sternite and spiculum <bold>8</bold> gonocoxite <bold>9</bold> female tergite X <bold>10–11</bold> spermatheca, in different views. Scale bar: 0.1 mm.</p></caption><graphic xmlns:xlink="http://www.w3.org/1999/xlink" xlink:href="zookeys-623-075-g004.jpg" position="float" orientation="portrait" xlink:type="simple" id="oo_106034.jpg"/></fig><fig id="F5" position="float" orientation="portrait"><label>Figures 12–14.</label><caption><p>
          <italic><tp:taxon-name><tp:taxon-name-part taxon-name-part-type="genus">Hydraena</tp:taxon-name-part> <tp:taxon-name-part taxon-name-part-type="species">matyoti</tp:taxon-name-part></tp:taxon-name></italic> Jäch &amp; Delgado, sp. n., aedeagus: <bold>12</bold> lateral view <bold>13</bold> ventral view <bold>14</bold> dorsal view. Scale bar: 0.1 mm.</p></caption><graphic xmlns:xlink="http://www.w3.org/1999/xlink" xlink:href="zookeys-623-075-g005.jpg" position="float" orientation="portrait" xlink:type="simple" id="oo_106035.jpg"/></fig><fig id="F6" position="float" orientation="portrait"><label>Figures 15–19.</label><caption><p>
          <italic><tp:taxon-name><tp:taxon-name-part taxon-name-part-type="genus">Hydraena</tp:taxon-name-part> <tp:taxon-name-part taxon-name-part-type="species">matyoti</tp:taxon-name-part></tp:taxon-name></italic> Jäch &amp; Delgado, sp. n.: <bold>15</bold> male terminal sternite and spiculum <bold>16</bold> gonocoxite <bold>17</bold> female tergite X <bold>18–19</bold> spermatheca, in different views. Scale bar: 0.1 mm.</p></caption><graphic xmlns:xlink="http://www.w3.org/1999/xlink" xlink:href="zookeys-623-075-g006.jpg" position="float" orientation="portrait" xlink:type="simple" id="oo_106036.jpg"/></fig></tp:treatment-sec><tp:treatment-sec sec-type="habitat" id="SECID0ETGAE"><title>Habitat.</title><p>On Mahé this species was collected in a small puddle on a forest trail (leg. E. Heiss), and in small mountain streams at more than 600 m a.s.l. (leg. M. Madl and S. Schödl) – the single specimen collected by M. Madl was found on a small piece of wood lying in a very small stream (Fig. <xref ref-type="fig" rid="F8">21</xref>). A single female was collected on Silhouette, Jardin Marron, near a hiking trail, ca. 400 m a.s.l., approx. <named-content xmlns:xlink="http://www.w3.org/1999/xlink" content-type="dwc:verbatimCoordinates" xlink:type="simple"><named-content content-type="geo-json" specific-use="{&#34;type&#34;:&#34;Point&#34;,&#34;coordinates&#34;:[55.236000,-4.486000]}" id="NCID0EAHAE" xlink:type="simple">4°29.16'S 55°14.16'E</named-content></named-content>, on a hygropetric rockface (leg. G. Wewalka).</p><fig id="F7" position="float" orientation="portrait"><label>Figure 20.</label><caption><p>Habitat of <italic><tp:taxon-name><tp:taxon-name-part taxon-name-part-type="genus">Hydraena</tp:taxon-name-part> <tp:taxon-name-part taxon-name-part-type="species">mahensis</tp:taxon-name-part></tp:taxon-name></italic> Scott, 1913. Swamp at Petite Police Bay, Mahé.</p></caption><graphic xmlns:xlink="http://www.w3.org/1999/xlink" xlink:href="zookeys-623-075-g007.jpg" position="float" orientation="portrait" xlink:type="simple" id="oo_106037.jpg"/></fig><fig id="F8" position="float" orientation="portrait"><label>Figure 21.</label><caption><p>Habitat of <italic><tp:taxon-name><tp:taxon-name-part taxon-name-part-type="genus">Hydraena</tp:taxon-name-part> <tp:taxon-name-part taxon-name-part-type="species">matyoti</tp:taxon-name-part></tp:taxon-name></italic> Jäch &amp; Delgado, sp. n. Small stream, Morne Seychellois National Park, Mahé.</p></caption><graphic xmlns:xlink="http://www.w3.org/1999/xlink" xlink:href="zookeys-623-075-g008.jpg" position="float" orientation="portrait" xlink:type="simple" id="oo_106038.jpg"/></fig></tp:treatment-sec><tp:treatment-sec sec-type="distribution" id="SECID0ETIAE"><title>Distribution.</title><p>Endemic to the Inner Seychelles. So far known only from Mahé and Silhouette.</p></tp:treatment-sec><tp:treatment-sec sec-type="etymology" id="SECID0EYIAE"><title>Etymology.</title><p>This species is named for Pat Matyot, a Seychellois naturalist with a special interest in entomology. Pat Matyot is employed by the Seychelles Broadcasting Corporation and has produced many television features on the country’s fauna and flora. He has served on the boards and science committees of a number of conservation organisations in Seychelles and is at present a board member of the <abbrev xmlns:xlink="http://www.w3.org/1999/xlink" id="ABBRID0E5IAE" xlink:type="simple"><def><p>Island Conservation Society </p></def>(ICS)</abbrev> and the Silhouette Foundation. The epithet is a noun in the genitive case.</p></tp:treatment-sec></tp:taxon-treatment>
